# Supplementary material for: Polyamide Microparticles with Immobilized Enological Pectinase as Efficient Biocatalysts for Wine Clarification: The Role of the Polymer Support
Source: Molecules. 2024 Dec 30;30(1):114. doi: 10.3390/molecules30010114 (PMC11722140; doi:10.3390/molecules30010114)
Supplement: Supplementary file 1 [file molecules-30-00114-s001.zip]

Archive with 1 entries (1 files):
- molecules-3354724-supplementary.pdf
